# Supplementary material for: Accuracy, Repeatability, and Reproducibility of a Hand-Held Structured-Light 3D Scanner across Multi-Site Settings in Lower Limb Prosthetics
Source: Sensors (Basel). 2024 Apr 7;24(7):2350. doi: 10.3390/s24072350 (PMC11014038; doi:10.3390/s24072350)
Supplement: Supplementary file 1 [file sensors-24-02350-s001.zip]

Archive with 1 entries (1 files):
- sensors-2913210-supplementary.xlsx
