# Supplementary material for: Accuracy, Repeatability, and Reproducibility of a Hand-Held Structured-Light 3D Scanner across Multi-Site Settings in Lower Limb Prosthetics
Source: Sensors (Basel). 2024 Apr 7;24(7):2350. doi: 10.3390/s24072350 (PMC11014038; doi:10.3390/s24072350)
Supplement: Supplementary file 1 [file sensors-24-02350-s001.zip › sensors-2913210-supplementary.xlsx]

## Sheet: Metrological Scanner (OP0)
OP0
Limb Model	Percentage height of the cross section	Perimeter (mm)	Volume (dl)
TF ISCHIAL	11.1%	307.623	1.7715
	22.2%	340.925	4.75642
	33.3%	358.967	8.20431
	44.4%	364.899	11.8583
	55.6%	371.857	15.6047
	66.7%	386.003	19.5889
	77.8%	403.852	23.9465
	88.9%	423.206	28.718
	100.0%	446.565	33.9129
TF AQUA	11.1%	307.017	1.24637
	22.2%	363.838	4.01355
	33.3%	384.646	7.35749
	44.4%	402.974	11.0352
	55.6%	425.497	15.101
	66.7%	449.938	19.6464
	77.8%	472.524	24.7006
	88.9%	494.3	30.244
	100.0%	516.909	36.283
TT CYLINDRICAL	11.1%	303.471	1.06007
	22.2%	346.577	2.91088
	33.3%	368.195	5.12693
	44.4%	371.8	7.48797
	55.6%	368.863	9.84022
	66.7%	370.226	12.176
	77.8%	370.409	14.5112
	88.9%	384.453	16.9002
	100.0%	401.255	19.4816
TT CONICAL	11.1%	253.988	0.777567
	22.2%	281.276	2.1389
	33.3%	294.815	3.69581
	44.4%	302.61	5.36243
	55.6%	305.718	7.09475
	66.7%	307.236	8.84039
	77.8%	314.766	10.6177
	88.9%	334.502	12.5369
	100.0%	359.843	14.669

## Sheet: EU
EU		OP1-A		OP1-B		OP2
Limb Model	Percentage height of the cross section	Perimeter (mm)	Volume (dl)	Perimeter (mm)	Volume (dl)	Perimeter (mm)	Volume (dl)
TF ISCHIAL	11.1%	306.914	1.76312	307.134	1.77178	307.301	1.76937
	22.2%	340.346	4.73767	340.469	4.7516	340.59	4.74507
	33.3%	358.548	8.17733	358.57	8.19577	358.722	8.18373
	44.4%	364.639	11.8257	364.642	11.8478	364.782	11.8305
	55.6%	371.773	15.5702	371.848	15.5973	371.866	15.5723
	66.7%	386.11	19.5567	386.185	19.5897	386.111	19.5537
	77.8%	404.094	23.9206	404.225	23.9603	404.025	23.9103
	88.9%	423.593	28.702	423.766	28.7495	423.479	28.6832
	100.0%	447.173	33.9109	447.5	33.9679	446.867	33.8825
TF AQUA	11.1%	306.638	1.2354	307.319	1.25362	307.363	1.25257
	22.2%	363.857	3.99763	365.152	4.01823	364	4.02279
	33.3%	384.692	7.33891	384.647	7.35691	384.793	7.36863
	44.4%	402.997	11.0136	403.042	11.0295	403.151	11.0485
	55.6%	425.49	15.0752	425.613	15.0908	425.702	15.1171
	66.7%	449.904	19.6152	450.08	19.6315	450.174	19.6659
	77.8%	472.449	24.6629	472.821	24.6809	472.769	24.7241
	88.9%	494.247	30.1994	494.497	30.2198	494.613	30.2727
	100.0%	516.823	36.2312	517.109	36.2549	517.287	36.3186
TT CYLINDRICAL	11.1%	303.791	1.06596	303.629	1.06224	303.851	1.06552
	22.2%	346.798	2.91884	346.734	2.91333	346.876	2.91858
	33.3%	368.29	5.13633	368.293	5.1294	368.423	5.13641
	44.4%	371.866	7.49803	371.94	7.49045	372.045	7.49913
	55.6%	368.957	9.85087	369.042	9.84333	369.148	9.85337
	66.7%	370.343	12.1876	370.451	12.1803	370.516	12.1914
	77.8%	370.563	14.524	370.674	14.5171	370.731	14.5291
	88.9%	384.697	16.9151	384.712	16.908	384.777	16.9208
	100.0%	401.541	19.4989	401.588	19.4913	401.64	19.505
TT CONICAL	11.1%	253.873	0.776161	253.715	0.771623	253.76	0.773995
	22.2%	281.157	2.1353	281.242	2.13417	281.214	2.13285
	33.3%	294.733	3.69013	294.842	3.69385	294.86	3.68848
	44.4%	302.597	5.35537	302.68	5.36417	302.749	5.35507
	55.6%	305.802	7.0872	305.844	7.10081	305.966	7.08856
	66.7%	307.367	8.8333	307.405	8.85137	307.5	8.83626
	77.8%	314.894	10.6113	315.031	10.6344	314.936	10.6152
	88.9%	334.661	12.5315	334.927	12.5611	334.584	12.535
	100.0%	360.039	14.6647	360.364	14.7023	359.93	14.6676

## Sheet: USA1
USA1		OP1-A		OP1-B		OP2
Limb Model	Percentage height of the cross section	Perimeter (mm)	Volume (dl)	Perimeter (mm)	Volume (dl)	Perimeter (mm)	Volume (dl)
TF ISCHIAL	11.1%	307.677	1.77234	306.296	1.7611	307.519	1.77147
	22.2%	341.018	4.75865	339.602	4.72429	340.961	4.75945
	33.3%	359.091	8.20842	357.739	8.1503	359.011	8.21204
	44.4%	365.057	11.8651	363.965	11.785	364.9	11.8707
	55.6%	372.107	15.6158	371.365	15.5199	371.859	15.6217
	66.7%	386.341	19.6063	385.892	19.5024	386.087	19.6114
	77.8%	404.257	23.9721	404.045	23.8661	404.016	23.9769
	88.9%	423.655	28.7536	423.652	28.6497	423.475	28.7589
	100.0%	447.139	33.9608	447.522	33.8642	447.019	33.9682
TF AQUA	11.1%	307.581	1.2534	306.667	1.24104	307.115	1.24861
	22.2%	364.228	4.02307	363.549	3.99738	363.899	4.0122
	33.3%	385.015	7.36783	384.477	7.33049	384.74	7.35234
	44.4%	403.317	11.0455	402.844	10.9982	403.058	11.0259
	55.6%	425.814	15.1105	425.356	15.053	425.549	15.0866
	66.7%	450.239	19.6542	449.824	19.5864	449.995	19.6256
	77.8%	472.794	24.7056	472.432	24.6281	472.592	24.673
	88.9%	494.542	30.2453	494.226	30.1585	494.4	30.2095
	100.0%	517.478	36.2797	516.852	36.1843	521.842	36.241
TT CYLINDRICAL	11.1%	303.744	1.06077	303.039	1.05551	303.587	1.06117
	22.2%	346.929	2.91339	346.234	2.89926	346.793	2.91307
	33.3%	368.481	5.13136	367.895	5.10842	368.464	5.13113
	44.4%	372.063	7.49387	371.633	7.46357	372.152	7.49525
	55.6%	369.128	9.84764	368.81	9.81158	369.235	9.8514
	66.7%	370.493	12.1849	370.224	12.1441	370.586	12.191
	77.8%	370.7	14.5217	370.488	14.477	370.762	14.53
	88.9%	384.732	16.9124	384.432	16.8637	384.734	16.9224
	100.0%	403.65	19.4956	401.385	19.443	401.588	19.5071
TT CONICAL	11.1%	253.908	0.773928	253.319	0.773954	254.333	0.782786
	22.2%	281.389	2.13618	280.699	2.12842	281.622	2.14722
	33.3%	294.991	3.69557	294.316	3.6791	295.167	3.70746
	44.4%	302.819	5.36547	302.203	5.34041	302.956	5.37763
	55.6%	305.975	7.10131	305.439	7.06829	306.083	7.11353
	66.7%	307.533	8.85115	307.069	8.81095	307.605	8.86302
	77.8%	315.099	10.6332	314.687	10.5864	315.115	10.6442
	88.9%	334.892	12.558	334.531	12.5051	334.864	12.5675
	100.0%	360.253	14.6971	359.92	14.6385	360.205	14.7045

## Sheet: USA2
USA2		OP1-A		OP1-B		OP2
Limb Model	Percentage height of the cross section	Perimeter (mm)	Volume (dl)	Perimeter (mm)	Volume (dl)	Perimeter (mm)	Volume (dl)
TF ISCHIAL	11.1%	307.837	1.77879	307.766	1.77869	307.868	1.77804
	22.2%	341.208	4.77108	341.187	4.77397	341.251	4.77212
	33.3%	359.264	8.22791	359.249	8.23493	359.319	8.23136
	44.4%	365.215	11.8915	365.174	11.9025	365.241	11.8972
	55.6%	372.203	15.6487	372.216	15.6638	372.224	15.6561
	66.7%	386.361	19.6444	386.471	19.666	386.441	19.6543
	77.8%	404.23	24.0143	404.424	24.045	404.327	24.0276
	88.9%	423.612	28.7993	423.865	28.8409	423.741	28.8166
	100.0%	447.016	34.0095	447.447	34.0641	447.195	34.0319
TF AQUA	11.1%	307.895	1.26329	307.067	1.2449	307.524	1.25336
	22.2%	364.392	4.04249	364.077	4.01317	364.371	4.02848
	33.3%	385.176	7.39751	384.956	7.36034	385.194	7.38211
	44.4%	403.578	11.0875	403.3	11.0422	403.514	11.0698
	55.6%	426.126	15.1674	425.814	15.1123	426.043	15.1461
	66.7%	450.548	19.7279	450.227	19.6616	450.476	19.7026
	77.8%	473.088	24.7972	472.743	24.7187	473.006	24.7678
	88.9%	494.849	30.3558	494.469	30.2637	494.776	30.3218
	100.0%	517.478	36.4104	516.992	36.3027	517.405	36.3719
TT CYLINDRICAL	11.1%	303.698	1.06078	303.56	1.0604	303.611	1.06031
	22.2%	346.824	2.9109	346.727	2.91184	346.848	2.91092
	33.3%	368.466	5.12591	368.348	5.12877	368.507	5.12727
	44.4%	372.113	7.48626	371.995	7.49121	372.177	7.48942
	55.6%	369.151	9.83816	369.082	9.84527	369.207	9.8433
	66.7%	370.442	12.1728	370.413	12.1826	370.495	12.1798
	77.8%	370.539	14.5063	370.588	14.5194	370.608	14.5151
	88.9%	384.348	16.8914	384.535	16.9094	384.407	16.9021
	100.0%	401.253	19.4671	401.346	19.491	401.277	19.48
TT CONICAL	11.1%	253.848	0.77467	253.98	0.776588	253.97	0.776017
	22.2%	281.295	2.13151	281.404	2.13807	281.43	2.13577
	33.3%	294.873	3.68408	294.985	3.69594	295.031	3.69191
	44.4%	302.747	5.34714	302.805	5.36401	302.858	5.35835
	55.6%	305.963	7.07675	305.953	7.09816	306.025	7.09103
	66.7%	307.465	8.82037	307.484	8.84609	307.553	8.83762
	77.8%	314.745	10.5944	314.924	10.6253	314.9	10.6151
	88.9%	334.193	12.5071	334.571	12.5455	334.466	12.5323
	100.0%	359.382	14.6313	359.903	14.6787	359.75	14.6622

## Sheet: MRE & MAE
		Mean Radial Error (MRE) (mm)					Mean Angle Error (MAE) (°)
Center	Limb Model	OP0 vs OP1-A	OP0 vs OP1-B	OP0 vs OP2	OP1-A* vs OP1-B	OP1-A* vs OP2	OP0 vs OP1-A	OP0 vs OP1-B	OP0 vs OP2	OP1-A* vs OP1-B	OP1-A* vs OP2
EU	TF ISCHIAL	0.019	0.009	0.047	-0.006	0.024	1.581	1.59	1.525	1.373	1.329
	TF AQUA	0.036	0.028	0.049	0.01	0.016	1.505	1.441	1.576	1.097	1.218
	TT CYINDRICAL	0.012	0.036	0.049	0.017	0.03	1.643	1.569	1.551	1.267	1.195
	TT CONICAL	0.02	0.023	0.036	0.004	0.015	1.467	1.383	1.406	1.23	1.261
USA1	TF ISCHIAL	0.048	-0.018	0.036	-0.037	0.099	2.147	2.186	2.245	1.818	2.053
	TF AQUA	0.039	0.046	0.031	0.004	0.031	2.152	2.048	2.384	1.608	1.731
	TT CYINDRICAL	0.035	0.043	0.048	0.023	0.02	2.167	2.162	2.394	1.848	1.814
	TT CONICAL	0.02	0.012	0.039	-0.014	0.023	1.94	1.918	2.407	1.427	1.716
USA2	TF ISCHIAL	0.023	0.06	0.023	0.032	-0.0004	1.215	1.226	1.203	1.046	1.148
	TF AQUA	0.053	0.06	0.04	0.008	0.039	1.017	0.837	0.893	0.84	1.801
	TT CYINDRICAL	0.014	0.012	0.015	0.005	0.051	1.204	1.226	1.203	0.86	2.323
	TT CONICAL	0.005	0.022	0.022	0.051	0.003	1.204	1.227	1.068	0.948	1.283
